# Supplementary material for: Investigating the association of NBN gene polymorphisms with multiple cancers through statistical meta-analysis and bioinformatics insights
Source: Biol Methods Protoc. 2026 Feb 27;11(1):bpag012. doi: 10.1093/biomethods/bpag012 (PMC12967219; doi:10.1093/biomethods/bpag012)
Supplement: bpag012_Supplementary_Data [file bpag012_supplementary_data.zip]

Archive with 2 entries (2 files):
- PRISMA_2020_checklist.pdf
- Supplementary_file.pdf
